# Supplementary material for: Remarkable Remission Rate and Long-Term Efficacy of Upfront Metronomic Chemotherapy in Elderly and Frail Patients, with Diffuse Large B-Cell Lymphoma
Source: J Clin Med. 2022 Dec 1;11(23):7162. doi: 10.3390/jcm11237162 (PMC9739472; doi:10.3390/jcm11237162)
Supplement: Supplementary file 1 [file jcm-11-07162-s001.zip]

Archive with 1 entries (1 files):
- supplementary files_revised.pptx
